# Supplementary material for: How a “Smart regulatory” platform can improve the property fee adjustment dilemma
Source: PLoS One. 2023 Nov 30;18(11):e0294920. doi: 10.1371/journal.pone.0294920 (PMC10688660; doi:10.1371/journal.pone.0294920)
Supplement: S1 File — (ZIP) [file pone.0294920.s001.zip]

Archive with 13 entries (12 files):
- Supporting Information/MATLAB code/
- Supporting Information/MATLAB code/Basic.m
- Supporting Information/MATLAB code/Basic.txt
- Supporting Information/MATLAB code/Dynamic.m
- Supporting Information/MATLAB code/Dynamic.txt
- Supporting Information/MATLAB code/Increase.m
- Supporting Information/MATLAB code/Increase.txt
- Supporting Information/MATLAB code/Platform.m
- Supporting Information/MATLAB code/Platform.txt
- Supporting Information/MATLAB code/Punishment.m
- Supporting Information/MATLAB code/Punishment.txt
- Supporting Information/MATLAB code/Regulation.m
- Supporting Information/MATLAB code/Regulation.txt
