# Supplementary material for: How a “Smart regulatory” platform can improve the property fee adjustment dilemma
Source: PLoS One. 2023 Nov 30;18(11):e0294920. doi: 10.1371/journal.pone.0294920 (PMC10688660; doi:10.1371/journal.pone.0294920)
Supplement: S1 File — (ZIP) [file pone.0294920.s001.zip › Supporting Information/MATLAB code/Basic.m]

function dxdt=Basic(t,x,a,b,c,d,z,h1,h2)
dxdt=zeros(2,1);
dxdt(1)=x(1)*(1-x(1))*(b*x(2)+z*h1-a);
dxdt(2)=x(2)*(1-x(2))*(c*x(1)+z*h2-d);
end
