# Supplementary material for: How a “Smart regulatory” platform can improve the property fee adjustment dilemma
Source: PLoS One. 2023 Nov 30;18(11):e0294920. doi: 10.1371/journal.pone.0294920 (PMC10688660; doi:10.1371/journal.pone.0294920)
Supplement: S1 File — (ZIP) [file pone.0294920.s001.zip › Supporting Information/MATLAB code/Dynamic.m]

z=0.25,b=1.2,h1=4.5,h2=3.7,d=1.2,a=2.0,c=1.5;
figure('InvertHardcopy','off','Color',[1 1 1]);
%  axes
axes1 = axes;
hold(axes1,'on');
%%%%%%1
[t,x]=ode45(@(t,x) Basic(t,x,a,b,c,d,z,h1,h2),[0,10],[0.1,0.7]);
plot(x(:,1),x(:,2),'DisplayName','Initial Value[0.1,0.7]','MarkerSize',7,...
    'LineWidth',2,...
    'LineStyle',':',...
    'Color',[0.149019607843137 0.149019607843137 0.149019607843137]);
hold on
%%%%%2
[t,x]=ode45(@(t,x) Basic(t,x,a,b,c,d,z,h1,h2),[0,20],[0.2,0.5]);
plot(x(:,1),x(:,2),'DisplayName','Initial Value[0.2,0.5]','MarkerSize',8,...
    'Marker','o',...
    'LineWidth',2,...
    'Color',[0.149019607843137 0.149019607843137 0.149019607843137]);
hold on
%%%%3
[t,x]=ode45(@(t,x) Basic(t,x,a,b,c,d,z,h1,h2),[0,10],[0.2,0.9]);
plot(x(:,1),x(:,2),'DisplayName','Initial Value[0.2,0.9]','MarkerSize',10,...
    'Marker','square',...
    'LineWidth',2,...
    'Color',[0.149019607843137 0.149019607843137 0.149019607843137]);
hold on
%%%%%%4
[t,x]=ode45(@(t,x) Basic(t,x,a,b,c,d,z,h1,h2),[0,10],[0.3,0.8]);
plot(x(:,1),x(:,2),'DisplayName','Initial Value[0.3,0.8]','MarkerSize',10,...
    'LineWidth',2,...
    'Color',[0.149019607843137 0.149019607843137 0.149019607843137]);
hold on
[t,x]=ode45(@(t,x) Basic(t,x,a,b,c,d,z,h1,h2),[0,10],[0.4,0.7]);
plot(x(:,1),x(:,2),'DisplayName','Initial Value[0.4,0.7]','MarkerSize',10,...
    'LineWidth',2,...
    'LineStyle','--',...
    'Color',[0.149019607843137 0.149019607843137 0.149019607843137]);
hold on
%%%%%%%
ylabel({'Y'});

%  xlabel
xlabel({'X'});

% title
title('Dynamic evolutionary process','FontName','Times New Roman');
% 
xlim(axes1,[0 1]);
% 
ylim(axes1,[0 1]);
% 
zlim(axes1,[-1 1]);
box(axes1,'on');
% 
set(axes1,'FontName','Times New Roman','FontSize',18,'XTick',...
    [0 0.2 0.4 0.6 0.8 1],'YTick',[0 0.1 0.2 0.3 0.4 0.5 0.6 0.7 0.8 0.9 1]);
% legend
legend1 = legend(axes1,'show');
set(legend1,'FontSize',16,'EdgeColor',[0 0 0]);
