# Supplementary material for: How a “Smart regulatory” platform can improve the property fee adjustment dilemma
Source: PLoS One. 2023 Nov 30;18(11):e0294920. doi: 10.1371/journal.pone.0294920 (PMC10688660; doi:10.1371/journal.pone.0294920)
Supplement: S1 File — (ZIP) [file pone.0294920.s001.zip › Supporting Information/MATLAB code/Increase.m]

figure('InvertHardcopy','off','Color',[1 1 1]);
subplot1 = subplot(1,3,1);
hold(subplot1,'on');
z=0.25,b=1.2,h1=4.5,h2=3.7,d=1.2,a=1.6,c=1.5
%%%%%%1
[t,x]=ode45(@(t,x) Basic(t,x,a,b,c,d,z,h1,h2),[0,20],[0.5,0.5]);
plot1 =plot(t,x(:,1),'LineWidth',2,...
    'Color',[0.149019607843137 0.149019607843137 0.149019607843137]);
hold on
z=0.25,b=1.2,h1=4.5,h2=3.7,d=1.2,a=1.6,c=1.5;
%%%%%%1
[t,x]=ode45(@(t,x) Basic(t,x,a,b,c,d,z,h1,h2),[0,20],[0.5,0.5]);
plot2 =plot(t,x(:,2),'LineWidth',2,...
    'Color',[0.149019607843137 0.149019607843137 0.149019607843137]);
hold on
set(plot1,'DisplayName',' Homeowners');
set(plot2,'DisplayName','Property management','LineStyle','--')
%  ylabel
ylabel('Solution');

%  xlabel
xlabel('Time');

%  title
title('(a)Low increase','Units','pixels');

% 
 xlim(subplot1,[0 10]);
% 
 ylim(subplot1,[0 1]);
% 
 zlim(subplot1,[-1 1]);
box(subplot1,'on');
% 
set(subplot1,'FontName','Times New Roman','FontSize',16,'XTick',...
    [0 1 2 3 4 5 6 7 8 9 10],'YTick',[0 0.1 0.2 0.3 0.4 0.5 0.6 0.7 0.8 0.9 1]);
%  legend
legend1 = legend(subplot1,'show');
set(legend1,'FontSize',18,'EdgeColor',[1 1 1],'Location','best');

% subplot
subplot2 = subplot(1,3,3);
hold(subplot2,'on');

z=0.25,b=1.2,h1=4.5,h2=3.7,d=1.2,a=2.4,c=1.5
%%%%%%1
[t,x]=ode45(@(t,x) Basic(t,x,a,b,c,d,z,h1,h2),[0,20],[0.5,0.5]);
plot3 =plot(t,x(:,1),'LineWidth',2,...
    'Color',[0.149019607843137 0.149019607843137 0.149019607843137]);
hold on
z=0.25,b=1.2,h1=4.5,h2=3.7,d=1.2,a=2.4,c=1.5;
%%%%%%1
[t,x]=ode45(@(t,x) Basic(t,x,a,b,c,d,z,h1,h2),[0,20],[0.5,0.5]);
plot4 =plot(t,x(:,2),'LineWidth',2,...
    'Color',[0.149019607843137 0.149019607843137 0.149019607843137]);
hold on
set(plot3,'DisplayName','Homeowners');
set(plot4,'DisplayName','Property management','LineStyle','--');

%  ylabel
ylabel('Solution','Units','pixels');

%  xlabel
xlabel('Time');

%  title
title('(c)High increase','Units','pixels');

% 
 xlim(subplot2,[0 10]);
% 
ylim(subplot2,[0 1]);
% 
 zlim(subplot2,[-1 1]);
box(subplot2,'on');
% 
set(subplot2,'FontName','Times New Roman','FontSize',16,'XTick',...
    [0 1 2 3 4 5 6 7 8 9 10],'YTick',[0 0.1 0.2 0.3 0.4 0.5 0.6 0.7 0.8 0.9 1]);
%  legend
legend2 = legend(subplot2,'show');
set(legend2,'FontSize',18,'EdgeColor',[1 1 1],'Location','best');

% subplot
subplot3 = subplot(1,3,2);
hold(subplot3,'on');
z=0.25,b=1.2,h1=4.5,h2=3.7,d=1.2,a=2.0,c=1.5;
%%%%%%1
[t,x]=ode45(@(t,x) Basic(t,x,a,b,c,d,z,h1,h2),[0,20],[0.5,0.5]);
plot5 =plot(t,x(:,1),'LineWidth',2,...
    'Color',[0.149019607843137 0.149019607843137 0.149019607843137]);
hold on
z=0.25,b=1.2,h1=4.5,h2=3.7,d=1.2,a=2.0,c=1.5;
%%%%%%1
[t,x]=ode45(@(t,x) Basic(t,x,a,b,c,d,z,h1,h2),[0,20],[0.5,0.5]);
plot6 =plot(t,x(:,2),'LineWidth',2,...
    'Color',[0.149019607843137 0.149019607843137 0.149019607843137]);
hold on
set(plot5,'DisplayName','Homeowners');
set(plot6,'DisplayName','Property management','LineStyle','--');

%  ylabel
ylabel('Solution');

%  xlabel
xlabel('Time');

%  title
title('(b)Normal  increase','Units','pixels');

% 
 xlim(subplot3,[0 10]);
% 
 ylim(subplot3,[0 1]);
% 
 zlim(subplot3,[-1 1]);
box(subplot3,'on');
% 
set(subplot3,'FontName','Times New Roman','FontSize',16,'XTick',...
    [0 1 2 3 4 5 6 7 8 9 10],'YTick',[0 0.1 0.2 0.3 0.4 0.5 0.6 0.7 0.8 0.9 1]);
% legend
legend3 = legend(subplot3,'show');
set(legend3,'FontSize',18,'EdgeColor',[1 1 1],'Location','best');
