# Supplementary material for: How a “Smart regulatory” platform can improve the property fee adjustment dilemma
Source: PLoS One. 2023 Nov 30;18(11):e0294920. doi: 10.1371/journal.pone.0294920 (PMC10688660; doi:10.1371/journal.pone.0294920)
Supplement: S1 File — (ZIP) [file pone.0294920.s001.zip › Supporting Information/MATLAB code/Punishment.m]

subplot1 = subplot(1,3,1);
hold(subplot1,'on');
z=0.25;b=1.2,h1=3.6,h2=3.0,d=1.2,a=2.0,c=1.5
%%%%%%1
[t,x]=ode45(@(t,x) Basic(t,x,a,b,c,d,z,h1,h2),[0,20],[0.5,0.5]);
plot1 = plot(t,x(:,1),'LineWidth',2,...
    'Color',[0.149019607843137 0.149019607843137 0.149019607843137]);

hold on
z=0.25;b=1.2,h1=3.6,h2=3.0,d=1.2,a=2.0,c=1.5
%%%%%%1
[t,x]=ode45(@(t,x) Basic(t,x,a,b,c,d,z,h1,h2),[0,20],[0.5,0.5]);
plot2 = plot(t,x(:,2),'LineWidth',2,...
    'Color',[0.149019607843137 0.149019607843137 0.149019607843137]);
set(plot1,'DisplayName',' Homeowners');
set(plot2,'DisplayName','Property management','LineStyle','--')
% ylabel
ylabel({'Solution'},'HorizontalAlignment','center');

%  xlabel
xlabel({'Time'},'HorizontalAlignment','center');

%  title
title('(a)Weak punishment','Units','pixels','HorizontalAlignment','center',...
    'FontName','Times New Roman');

% 
xlim(subplot1,[0 10]);
% 
ylim(subplot1,[0 1]);
% 
zlim(subplot1,[-1 1]);
box(subplot1,'on');
% 
set(subplot1,'FontName','Times New Roman','FontSize',16,'XTick',...
    [0 1 2 3 4 5 6 7 8 9 10],'YTick',[0 0.1 0.2 0.3 0.4 0.5 0.6 0.7 0.8 0.9 1]);
%  legend
legend1 = legend(subplot1,'show');
set(legend1,'FontSize',16,'EdgeColor',[1 1 1],'Location','best');

%  subplot
subplot2 = subplot(1,3,3);
hold(subplot2,'on');
% 
z=0.25,b=1.2,h1=5.1,h2=4.1,d=1.2,a=2.0,c=1.5
%%%
[t,x]=ode45(@(t,x) Basic(t,x,a,b,c,d,z,h1,h2),[0,20],[0.5,0.5]);
plot3 =plot(t,x(:,1),'LineWidth',2,...
    'Color',[0.149019607843137 0.149019607843137 0.149019607843137]);
hold on
z=0.25,b=1.2,h1=5.1,h2=4.1,d=1.2,a=2.0,c=1.5;
%%%%%%1
[t,x]=ode45(@(t,x) Basic(t,x,a,b,c,d,z,h1,h2),[0,20],[0.5,0.5]);
plot4 =plot(t,x(:,2),'LineWidth',2,...
    'Color',[0.149019607843137 0.149019607843137 0.149019607843137]);
set(plot3,'DisplayName',' Homeowners');
set(plot4,'DisplayName','Property management','LineStyle','--');

%  ylabel
ylabel({'Solution'},'HorizontalAlignment','center');

%  xlabel
xlabel('Time','HorizontalAlignment','center');

%  title
title('(c)Strong punishment','Units','pixels',...
    'HorizontalAlignment','center',...
    'FontName','Times New Roman');

% 
xlim(subplot2,[0 10]);
% 
 ylim(subplot2,[0 1]);
% 
zlim(subplot2,[-1 1]);
box(subplot2,'on');
% 
set(subplot2,'FontName','Times New Roman','FontSize',16,'XTick',...
    [0 1 2 3 4 5 6 7 8 9 10],'YTick',[0 0.1 0.2 0.3 0.4 0.5 0.6 0.7 0.8 0.9 1]);
%  legend
legend2 = legend(subplot2,'show');
set(legend2,'FontSize',16,'EdgeColor',[1 1 1],'Location','best');

%  subplot
subplot3 = subplot(1,3,2);
hold(subplot3,'on');
z=0.25,b=1.2,h1=4.5,h2=3.7,d=1.2,a=2.0,c=1.5
figure(1)
%%%%%%1
[t,x]=ode45(@(t,x) Basic(t,x,a,b,c,d,z,h1,h2),[0,20],[0.5,0.5]);
plot5 =plot(t,x(:,1),'LineWidth',2,...
    'Color',[0.149019607843137 0.149019607843137 0.149019607843137]);
hold on
z=0.25,b=1.2,h1=4.5,h2=3.7,d=1.2,a=2.0,c=1.5
%%%%%%1
[t,x]=ode45(@(t,x) Basic(t,x,a,b,c,d,z,h1,h2),[0,20],[0.5,0.5]);
plot6 =plot(t,x(:,2),'LineWidth',2,...
    'Color',[0.149019607843137 0.149019607843137 0.149019607843137]);
set(plot5,'DisplayName','  Homeowners');
set(plot6,'DisplayName','Property management','LineStyle','--');

%  ylabel
ylabel({'Solution'},'HorizontalAlignment','center');

%  xlabel
xlabel('Time');

%  title
title('(b)Regular punishment','Units','pixels',...
    'HorizontalAlignment','center',...
    'FontName','Times New Roman');

% 
 xlim(subplot3,[0 10]);
% 
 ylim(subplot3,[0 1]);
% 
 zlim(subplot3,[-1 1]);
box(subplot3,'on');
% 
set(subplot3,'FontName','Times New Roman','FontSize',16,'XTick',...
    [0 1 2 3 4 5 6 7 8 9 10],'YTick',[0 0.1 0.2 0.3 0.4 0.5 0.6 0.7 0.8 0.9 1]);
%  legend
legend3 = legend(subplot3,'show');
set(legend3,'FontSize',16,'EdgeColor',[1 1 1],'Location','best');
